# Supplementary material for: Prevalence of a BRCA2 Pathogenic Variant in Hereditary-Breast-and-Ovarian-Cancer-Syndrome Families with Increased Risk of Pancreatic Cancer in a Restricted Italian Area
Source: Cancers (Basel). 2023 Apr 3;15(7):2132. doi: 10.3390/cancers15072132 (PMC10093547; doi:10.3390/cancers15072132)
Supplement: Supplementary file 1 [file cancers-15-02132-s001.zip]

Archive with 1 entries (1 files):
- cancers-2297982-supplementary.pdf
